# Supplementary material for: Effects of the first COVID-19 lockdown on quality and safety in mental healthcare transitions in England
Source: BJPsych Open. 2021 Aug 31;7(5):e156. doi: 10.1192/bjo.2021.996 (PMC8410739; doi:10.1192/bjo.2021.996)
Supplement: Supplementary file 1 [file bjosup.zip]

Archive with 3 entries (3 files):
- S2056472421009960sup001.docx
- S2056472421009960sup002.docx
- S2056472421009960sup003.docx
